# Supplementary material for: FAM50A as a novel prognostic marker modulates the proliferation of colorectal cancer cells via CylinA2/CDK2 pathway
Source: PLoS One. 2025 Feb 25;20(2):e0318776. doi: 10.1371/journal.pone.0318776 (PMC11856281; doi:10.1371/journal.pone.0318776)
Supplement: S1 File — (ZIP) [file pone.0318776.s001.zip]

Archive with 3 entries (2 files):
- raw.data/
- raw.data/For Fig 1 to Fig 8(1.27).xls
- raw.data/S1_raw_images.pdf
