# Supplementary material for: FAM50A as a novel prognostic marker modulates the proliferation of colorectal cancer cells via CylinA2/CDK2 pathway
Source: PLoS One. 2025 Feb 25;20(2):e0318776. doi: 10.1371/journal.pone.0318776 (PMC11856281; doi:10.1371/journal.pone.0318776)
Supplement: S1 File — (ZIP) [file pone.0318776.s001.zip › raw.data/For Fig 1 to Fig 8(1.27).xls]

## Sheet: For Fig 1 to Fig 5
FAM50A high and low expression (2 high, 1 low)	FAM50A cancer tissue	Paracancerous tissues	Survival status	Time	TNM	Tstage	Nstage	Mstage	Age	Gender	Tumor size	Histological differentiation	Morphological classification	Colon and rectum (1. Colon, 2. Rectum)	Classification of tumor location (left, right)	Histological differentiation (well, moderately, poorly)	Vascular	Nerve	Local	Educational level	Age-1	Tumor size-1	T-1	N-1	M-1	TNM-1
1	2	1	0	83	2	3	0	0	75	2	6.91715	1	1	1	2	1	2	2	1	1	2	2	2	1	1	1
1	1	2	0	58	1	1	0	0	70	2	3.2	1	1	2	1	1	1	1	1		2	1	1	1	1	1
2	6	4	1	43	4	4	2	1	56	2	3.87212	1	1	1	2	1	2	2	2	1	1	1	2	2	2	2
2	4	1	0	33	1	2	0	0	55	1	0.0819419	1	1	1	2	1	1	1	1	1	1	1	1	1	1	1
2	4	0	1	93	2	3	0	0	55	1	7.79942	1	1	1	2	1	1	2	2	2	1	2	2	1	1	1
2	4	2	1	44	3	4	1	0	45	1	3.96016	1	1	2	1	1	1	2	1	1	1	1	2	2	1	2
2	4	2	0	17	3	2	2	0	77	2	7.5094	1	1	1	1	2	2	2	1	2	2	2	1	2	1	2
1	2	1	1	49	2	3	0	0	77	2	4.97619	1	1	1	1	2	2	2	1	1	2	2	2	1	1	1
2	6	6	1	42	4	2	1	1	74	2	5.67745	1	1	1	1	2	1	1	1	1	2	2	1	2	2	2
2	9	4	1	62	3	4	2	0	68	1	9.17771	1	1	2	1	2	2	2	1	2	2	2	2	2	1	2
2	4	3	1	43	1	2	0	0	68	2	0.226623	1	1	2	1	2	2	2	1	1	2	1	1	1	1	1
2	6	3	1	56	2	2	2	0	67	2	3.25655	1	1	2	1	2	1	1	1	1	2	1	1	2	1	1
2	4	3	0	82	2	3	0	0	63	2	5.18216	1	1	2	1	2	2	2	1	1	2	2	2	1	1	1
2	4	1	0	53	2	4	0	0	63	2	8.4006	1	1	2	1	2	2	2	1	2	2	2	2	1	1	1
1	3	2	1	53	4	4	1	1	62	2	5.74295	1	1	1	1	2	2	2	1	1	2	2	2	2	2	2
1	1	2	0	91	2	2	0	0	62	1	1.91351	1	1	1	2	2	1	1	2	1	2	1	1	1	1	1
2	9	2	1	78	2	3	0	0	61	2	5.39249	1	1	1	2	2	1	2	2	1	2	2	2	1	1	1
2	9	4	0	28	4	3	2	1	60	1	1.44433	1	1	1	1	2	2	2	2	1	1	1	2	2	2	2
1	1	1	1	96	1	2	0	0	59	1	4.12716	1	1	1	2	2	2	2	1	1	1	2	1	1	1	1
2	4	4	1	52	3	3	2	0	57	2	8.95217	1	1	1	1	2	2	2	2	1	1	2	2	2	1	2
2	9	3	1	20	3	4	2	0	56	2	7.49712	1	1	2	2	2	2	2	2	1	1	2	2	2	1	2
1	3	2	0	75	2	4	0	0	55	1	7.06656	1	1	1	2	2	1	1	1	1	1	2	2	1	1	1
1	3	2	1	55	2	4	0	0	53	1	7.68324	1	1	1	2	2	2	2	1	1	1	2	2	1	1	1
2	4	3	1	36	4	2	0	1	51	1	2.31751	1	1	2	2	2	2	2	1	2	1	1	1	1	2	2
1	3	3	1	43	4	4	2	1	51	2	4.57784	1	1	1	2	2	1	1	1	2	1	2	2	2	2	2
1	3	2	0	35	3	4	2	0	51	1	6.36708	1	1	2	1	2	1	1	1	2	1	2	2	2	1	2
2	4	3	0	26	4	2	1	1	51	2	5.8916	1	1	2	1	2	1	2	1	2	1	2	1	2	2	2
2	4	2	1	51	3	4	1	0	50	2	5.31224	1	1	1	1	2	2	2	1	1	1	2	2	2	1	2
2	9	3	0	56	3	4	2	0	50	2	5.24316	1	1	2	1	2	1	1	1	1	1	2	2	2	1	2
1	2	2	0	55	2	3	0	0	50	2	1.7685	1	1	1	1	2	1	2	1	1	1	1	2	1	1	1
1	3	2	1	76	1	2	0	0	42	2	1.79848	1	1	1	2	2	2	2	1	2	1	1	1	1	1	1
2	4	2	1	93	1	2	0	0	29	2	0.344198	1	1	2	1	2	2	2	1	1	1	1	1	1	1	1
2	4	2	0	55	2	3	0	0	77	1	1.23552	1	1	1	1	3	2	2	1	1	2	1	2	1	1	1
2	6	3	1	41	4	3	2	1	58	1	5.18634	1	1	1	2	3	1	2	1	2	1	2	2	2	2	2
2	9	4	0	57	4	3	2	1	57	2	6.19167	1	1	2	1	3	1	1	1	1	1	2	2	2	2	2
2	6	3	0	52	2	4	2	0	57	2	0.999774	1	1	2	1	3	2	2	1	1	1	1	2	2	1	1
2	6	3	0	51	3	2	2	0	49	2	3.27675	1	1	1	1	3	1	1	1	2	1	1	1	2	1	2
1	1	1	0	38	1	2	0	0	80	2	6.9	1	2	2	1	1	2	2	1		2	2	1	1	1	1
2	9	3	1	16	3	3	2	0	74	2	10.3	1	2	2	1	1	2	2	1		2	2	2	2	1	2
2	9	2	0	72	3	2	1	0	70	1	3.64707	1	2	1	2	1	1	1	1	2	2	1	1	2	1	2
2	4	3	0	25	3	4	2	0	69	2	4.95101	1	2	1	2	1	1	1	1	2	2	2	2	2	1	2
1	9	2	1	63	3	4	1	0	83	2	1.74858	1	2	2	1	2	1	1	1	1	2	1	2	2	1	2
1	1	1	0	97	1	2	0	0	74	1	5.22585	1	2	2	1	2	2	2	1	1	2	2	1	1	1	1
2	9	3	0	51	3	4	2	0	74	1	5.15519	1	2	1	1	2	2	1	2	1	2	2	2	2	1	2
2	6	6	1	66	2	2	2	0	71	2	1.57028	1	2	2	1	2	1	2	2	1	2	1	1	2	1	1
1	2	1	0	65	2	3	0	0	68	1	5.41169	1	2	2	1	2	2	2	1	2	2	2	2	1	1	1
1	2	2	0	47	2	4	0	0	67	2	5.18158	1	2	2	1	2	1	1	1	1	2	2	2	1	1	1
2	4	3	1	76	1	2	0	0	66	1	6.23781	1	2	2	1	2	2	2	1	1	2	2	1	1	1	1
1	3	1	1	70	2	3	0	0	65	1	5.15791	1	2	1	1	2	2	2	1	1	2	2	2	1	1	1
1	3	3	0	99	1	2	0	0	65	1	4.37678	1	2	1	1	2	2	2	1	1	2	2	1	1	1	1
1	3	2	0	67	3	3	1	0	65	1	6.12746	1	2	1	1	2	2	1	1	2	2	2	2	2	1	2
1	1	1	0	95	1	2	0	0	64	2	6.06014	1	2	2	1	2	1	1	1	1	2	2	1	1	1	1
2	4	2	0	67	1	2	0	0	63	1	4.36872	1	2	1	2	2	1	2	1	1	2	2	1	1	1	1
1	3	3	1	61	3	3	1	0	61	2	2.36893	1	2	2	1	2	2	2	2	1	2	1	2	2	1	2
1	3	2	0	70	4	2	1	1	58	1	1.29413	1	2	2	1	2	1	1	1	1	1	1	1	2	2	2
1	2	1	1	55	1	2	0	0	58	1	1.05791	1	2	1	1	2	2	2	1	1	1	1	1	1	1	1
2	6	3	1	51	3	4	1	0	57	1	6.70916	1	2	1	1	2	2	1	2	1	1	2	2	2	1	2
2	9	4	1	41	4	4	0	1	57	2	0.469966	1	2	2	1	2	2	2	2	2	1	1	2	1	2	2
2	9	3	0	40	4	4	1	1	57	2	3.30842	1	2	1	1	2	1	2	1	2	1	1	2	2	2	2
2	6	2	1	76	1	2	0	0	56	1	4.15878	1	2	1	1	2	2	2	1	1	1	2	1	1	1	1
2	4	2	0	43	2	3	0	0	56	1	2.43739	1	2	2	1	2	2	2	1	1	1	1	2	1	1	1
2	4	2	0	73	2	4	0	0	55	1	5.51561	1	2	1	1	2	2	1	1	2	1	2	2	1	1	1
2	3	2	0	48	2	3	0	0	54	1	0.101407	1	2	2	1	2	1	2	1	1	1	1	2	1	1	1
2	6	3	1	57	3	4	1	0	52	2	9.03628	1	2	1	2	2	1	1	1	1	1	2	2	2	1	2
1	2	1	0	34	4	2	0	1	52	2	1.08076	1	2	2	1	2	2	2	1	2	1	1	1	1	2	2
2	9	3	1	43	4	4	1	1	48	1	3.98858	1	2	1	1	2	2	2	1	1	1	1	2	2	2	2
1	3	2	0	61	3	2	2	0	48	2	1.53994	1	2	2	1	2	1	1	1	1	1	1	1	2	1	2
1	2	0	0	55	2	4	0	0	47	1	9.46946	1	2	1	2	2	2	2	1	1	1	2	2	1	1	1
2	3	2	1	49	2	4	0	0	47	2	0.346325	1	2	1	1	2	2	2	1	1	1	1	2	1	1	1
2	4	3	1	42	2	4	0	0	43	1	3.80514	1	2	1	1	2	2	2	1	1	1	1	2	1	1	1
1	3	2	0	62	4	4	1	1	34	2	2.26712	1	2	2	1	2	2	2	2	1	1	1	2	2	2	2
2	6	4	1	51	3	4	1	0	74	2	4.0777	1	2	1	1	3	1	1	1	1	2	2	2	2	1	2
2	4	2	0	55	2	4	0	0	71	1	3.42828	1	2	2	1	3	2	2	1	1	2	1	2	1	1	1
1	3	1	0	63	3	2	1	0	64	1	5.77414	1	2	1	1	3	1	1	1	1	2	2	1	2	1	2
2	4	2	1	53	3	3	1	0	63	1	0.585659	1	2	2	1	3	1	1	1	2	2	1	2	2	1	2
2	9	3	0	63	4	2	1	1	57	2	1.57664	1	2	2	1	3	2	1	1	1	1	1	1	2	2	2
1	2	2	1	73	1	2	0	0	54	2	6.97341	1	2	2	1	3	2	2	2	1	1	2	1	1	1	1
2	3	1	1	62	3	2	1	0	36	2	3.77609	1	2	1	2	3	2	2	2	1	1	1	1	2	1	2
2	6	3	1	66	3	4	1	0	78	1	8.82747	2	1	1	1	2	2	1	2	1	2	2	2	2	1	2
2	6	3	1	53	3	4	1	0	71	1	4.29671	2	1	1	1	2	2	2	1	1	2	2	2	2	1	2
2	6	3	1	69	3	4	1	0	71	1	2.66038	2	1	1	2	2	2	1	1	1	2	1	2	2	1	2
2	6	3	0	57	2	3	2	0	71	1	5.27291	2	1	2	1	2	2	1	1	2	2	2	2	2	1	1
2	9	4	1	62	3	4	2	0	70	2	1.9037	2	1	2	1	2	2	2	2	1	2	1	2	2	1	2
1	1	2	0	69	1	2	0	0	68	1	5.28778	2	1	1	1	2	2	2	1	1	2	2	1	1	1	1
1	3	2	1	64	4	3	1	1	67	1	5.15638	2	1	1	2	2	2	2	1	1	2	2	2	2	2	2
2	6	4	1	50	2	4	2	0	66	1	3.53952	2	1	1	1	2	2	2	2	1	2	1	2	2	1	1
2	6	2	1	51	3	4	1	0	64	2	7.20156	2	1	2	1	2	2	2	1	1	2	2	2	2	1	2
1	2	1	1	98	1	2	0	0	64	2	3.89049	2	1	2	1	2	2	1	1	1	2	1	1	1	1	1
2	4	2	1	50	3	3	1	0	64	2	4.82986	2	1	2	1	2	1	1	1	1	2	2	2	2	1	2
1	3	2	0	48	2	4	0	0	64	2	0.414377	2	1	2	1	2	2	2	1	1	2	1	2	1	1	1
2	6	4	0	46	2	4	0	0	64	2	1.95444	2	1	1	2	2	2	2	2	1	2	1	2	1	1	1
1	2	1	1	78	2	3	0	0	63	2	3.74685	2	1	1	2	2	2	1	1	1	2	1	2	1	1	1
1	2	2	0	64	2	3	0	0	61	2	5.45747	2	1	2	1	2	2	2	1	1	2	2	2	1	1	1
2	4	2	1	57	3	3	1	0	60	2	5.84688	2	1	2	1	2	2	2	2	1	1	2	2	2	1	2
1	3	3	1	23	3	4	2	0	59	2	3.404	2	1	2	1	2	1	2	1	1	1	1	2	2	1	2
2	4	2	1	73	3	3	2	0	59	2	3.67227	2	1	2	1	2	1	1	1	2	1	1	2	2	1	2
2	9	3	1	70	1	2	0	0	58	2	4.92297	2	1	2	1	2	1	1	1	1	1	2	1	1	1	1
2	9	2	1	29	4	2	1	1	57	1	6.20741	2	1	2	1	2	1	1	1	1	1	2	1	2	2	2
2	6	3	0	54	3	4	1	0	55	1	5.80365	2	1	2	1	2	2	1	1	2	1	2	2	2	1	2
2	9	4	0	49	3	4	2	0	54	1	5.2	2	1	1	1	2	1	1	1		1	2	2	2	1	2
2	4	3	0	64	3	4	1	0	53	1	3.15781	2	1	2	1	2	2	2	2	1	1	1	2	2	1	2
2	4	3	1	55	2	3	0	0	47	2	4.74701	2	1	1	1	2	2	2	1	1	1	2	2	1	1	1
1	3	2	0	100	1	2	0	0	47.2684	1	4.57756	2	1	2	1	2	1	1	2	1	1	2	1	1	1	1
2	4	2	1	91	1	2	0	0	45	2	1.47841	2	1	2	1	2	2	2	1	1	1	1	1	1	1	1
1	1	1	0	75	2	3	0	0	45	1	2.74603	2	1	1	2	2	2	2	1	1	1	1	2	1	1	1
1	2	2	0	91	2	3	0	0	44	2	6.86291	2	1	1	1	2	2	2	1	2	1	2	2	1	1	1
2	4	3	0	38	3	4	1	0	40	2	2.98796	2	1	1	1	2	1	1	2	1	1	1	2	2	1	2
2	4	1	0	61	3	3	1	0	39	2	0.0203486	2	1	2	1	2	1	1	1	2	1	1	2	2	1	2
1	2	1	1	63	2	4	0	0	75	1	5.09579	2	1	2	1	3	2	2	1	1	2	2	2	1	1	1
1	3	2	1	53	2	4	0	0	64	2	0.735758	2	1	2	1	3	2	2	2	1	2	1	2	1	1	1
2	6	3	1	51	2	3	2	0	58	1	3.33564	2	1	2	1	3	2	2	1	1	1	1	2	2	1	1
2	9	4	0	47	1	2	0	0	67	1	4.35774	2	2	1	2	1	2	2	1	1	2	2	1	1	1	1
2	4	2	0	101	2	3	0	0	67	2	3.37319	2	2	2	1	1	2	2	1	1	2	1	2	1	1	1
2	4	2	1	46	2	3	0	0	61	1	4.2445	2	2	2	1	1	2	2	1	2	2	2	2	1	1	1
2	4	2	0	72	3	3	1	0	55	1	0.534577	2	2	2	1	1	2	2	1	2	1	1	2	2	1	2
2	6	3	1	67	3	4	1	0	53	1	3.4594	2	2	1	2	1	2	2	2	1	1	1	2	2	1	2
2	9	3	1	31	4	4	0	1	41	2	5.19122	2	2	1	1	1	1	2	1	1	1	2	2	1	2	2
2	4	4	1	54	2	3	0	0	79	2	5.8	2	2	2	1	2	2	2	1		2	2	2	1	1	1
2	6	3	0	50	2	4	2	0	75	1	5.2433	2	2	2	1	2	1	2	1	1	2	2	2	2	1	1
2	6	2	1	51	3	4	1	0	71	2	0.248964	2	2	1	1	2	2	2	1	1	2	1	2	2	1	2
1	3	2	1	88	1	2	0	0	69	2	1.06837	2	2	2	1	2	1	1	1	1	2	1	1	1	1	1
2	4	2	0	51	3	2	1	0	68	1	5.17628	2	2	2	1	2	2	2	1	1	2	2	1	2	1	2
2	6	3	0	44	3	4	1	0	67	2	2.70853	2	2	2	1	2	2	1	2	1	2	1	2	2	1	2
2	4	3	0	73	1	2	0	0	62	1	2.41242	2	2	1	1	2	1	1	2	1	2	1	1	1	1	1
2	4	3	0	69	1	2	0	0	62	2	5.03097	2	2	1	2	2	1	2	1	1	2	2	1	1	1	1
2	6	2	1	51	2	3	2	0	60	2	4.43318	2	2	2	1	2	1	1	1	2	1	2	2	2	1	1
2	4	2	1	84	1	2	0	0	58	1	4.024	2	2	2	1	2	2	2	1	1	1	2	1	1	1	1
2	4	2	0	52	2	4	0	0	58	2	1.30168	2	2	2	1	2	2	2	2	1	1	1	2	1	1	1
2	4	2	0	65	2	4	0	0	58	2	2.09293	2	2	2	2	2	2	2	1	1	1	1	2	1	1	1
1	3	2	1	32	3	4	1	0	55	2	11.7542	2	2	2	1	2	2	2	2	1	1	2	2	2	1	2
1	2	1	0	93	2	3	0	0	52	1	0.875202	2	2	1	2	2	2	2	1	1	1	1	2	1	1	1
2	4	2	1	50	3	4	1	0	51	1	8.52465	2	2	1	1	2	1	1	1	1	1	2	2	2	1	2
1	2	2	0	49	3	4	2	0	50	1	2.92729	2	2	1	1	2	1	2	1	1	1	1	2	2	1	2
2	4	3	0	66	3	3	1	0	49	2	5.07801	2	2	2	1	2	1	1	1	1	1	2	2	2	1	2
2	6	4	1	53	1	2	0	0	48	2	11.5756	2	2	2	1	2	1	1	1	1	1	2	1	1	1	1
1	3	3	0	51	3	4	1	0	48	1	6.00244	2	2	2	1	2	2	2	2	1	1	2	2	2	1	2
2	4	2	1	68	2	4	0	0	47	1	9.79131	2	2	2	1	2	2	2	2	1	1	2	2	1	1	1
2	6	2	1	57	3	4	1	0	46	1	5.97355	2	2	2	1	2	1	1	1	1	1	2	2	2	1	2
2	9	4	0	25	3	2	1	0	46	1	9.5821	2	2	1	1	2	2	2	2	1	1	2	1	2	1	2
1	1	1	0	65	2	4	0	0	44	2	5.28632	2	2	1	1	2	2	2	2	1	1	2	2	1	1	1
2	6	3	1	36	3	2	1	1	42	1	6.30505	2	2	1	1	2	1	1	1	1	1	2	1	2	2	2
2	3	1	0	37	2	4	0	0	40	2	5.42791	2	2	2	1	2	2	2	1	1	1	2	2	1	1	1
1	2	1	0	42	2	4	0	0	40	2	5.63249	2	2	1	1	2	2	2	1	1	1	2	2	1	1	1
2	6	3	1	22	4	3	2	1	65	2	5.44743	2	2	2	1	3	2	2	1	2	2	2	2	2	2	2
1	2	1	1	67	1	2	0	0	55	1	4.83177	2	2	2	1	3	1	1	1	1	1	2	1	1	1	1

## Sheet: For Fig 6
6A. Detection of FAM50A expression in CRC tumor cell lines and normal cell by using RT-qPCR
FAM50A
Cell	One	Two	Three	Difference(1)	Proportion (vs.FHC-1)	Difference(2)	Proportion (vs.FHC-2)	Difference(3)	Proportion (vs.FHC-3)
FHC	7.94	7.255	6.5	0	1	0	1	0	1
HCT-8	5.355	4.865	5.425	-2.585	6.00016	-2.39	5.24157	-1.075	2.10672
SW480	5.99833	4.65	4.885	-1.94167	3.84149	-2.605	6.08392	-1.615	3.06312
RKO	6.485	7.255	6.265	-1.455	2.74157	0	1	0.84	0.558644
HCT-116	5.3	6.36	4.27	-2.64	6.23332	-0.895	1.85961	-0.615	1.53156
6B.Verification of knockdown efficiency in SW480.
FAM50A
Cell	One	Two	Three	Difference(1)	Proportion (vs. sh-ctrl)	Difference(2)	Proportion (vs. sh-ctrl)	Difference(3)	Proportion (vs. sh-ctrl)
SW480 sh-ctrl	5.095	4.565	5.445	0	1	0	1	0	1
SW480 sh-FAM50A-1	7.085	6.8	7.37167	1.99	0.251739	2.235	0.212421	1.92667	0.263036
SW480 sh-FAM50A-2	6.82	6.985	7.33	1.725	0.302499	2.42	0.186856	1.885	0.270744
6C.Verification of knockdown efficiency in HCT-8.
FAM50A
Cell	One	Two	Three	Difference(1)	Proportion (vs. sh-ctrl)	Difference(2)	Proportion (vs. sh-ctrl)	Difference(3)	Proportion (vs. sh-ctrl)
HCT-8 sh-ctrl	5.22	5.57	5.59	0	1	0	1	0	1
HCT-8 sh-FAM50A-1	7.10833	7.98	7.44	1.88833	0.270119	2.41	0.188156	1.85	0.277392
HCT-8 sh-FAM50A-2	7.655	7.57	7.68	2.435	0.184923	2	0.25	2.09	0.234881
6D. Detection of cell proliferation ability by CCK-8 assays in SW480.
Cell	Day 0			Blank	Adjust			t-test
SW480 sh-ctrl	0.207	0.206	0.204	0.179	0.028	0.027	0.025
SW480 sh-FAM50A-1	0.205	0.201	0.201	0.179	0.026	0.022	0.022	0.105408
SW480 sh-FAM50A-2	0.207	0.208	0.209	0.179	0.028	0.029	0.03	0.0912602
Cell	Day 1			Blank	Adjust			t-test
SW480 sh-ctrl	0.488	0.498	0.499	0.1998	0.2882	0.2982	0.2992
SW480 sh-FAM50A-1	0.318	0.355	0.355	0.1998	0.1182	0.1552	0.1552	0.000287585
SW480 sh-FAM50A-2	0.383	0.396	0.351	0.1998	0.1832	0.1962	0.1512	0.00102277
Cell	Day 2			Blank	Adjust			t-test
SW480 sh-ctrl	0.85	0.82	0.82	0.163	0.687	0.657	0.657
SW480 sh-FAM50A-1	0.42	0.429	0.442	0.163	0.257	0.266	0.279	4.63319e-06
SW480 sh-FAM50A-2	0.459	0.455	0.459	0.163	0.296	0.292	0.296	3.21815e-06
Cell	Day 3			Blank	Adjust			t-test
SW480 sh-ctrl	1.3565	1.404	1.4711	0.157	1.1995	1.247	1.3141
SW480 sh-FAM50A-1	0.7141	0.7155	0.7733	0.157	0.5571	0.5585	0.6163	6.19686e-05
SW480 sh-FAM50A-2	0.7219	0.7713	0.7538	0.157	0.5649	0.6143	0.5968	5.30442e-05
Cell	Day 4			Blank	Adjust			t-test
SW480 sh-ctrl	2.2298	2.2005	2.2754	0.1942	2.0356	2.0063	2.0812
SW480 sh-FAM50A-1	1.1158	1.1085	1.2274	0.1942	0.9216	0.9143	1.0332	1.63884e-05
SW480 sh-FAM50A-2	1.2145	1.2396	1.3405	0.1942	1.0203	1.0454	1.1463	2.55746e-05
6E. Detection of cell proliferation ability by CCK-8 assays in HCT-8.
Cell	Day 0			Blank	Adjust			t-test
HCT-8 sh-ctrl	0.2397	0.2358	0.2376	0.2029	0.0368	0.0329	0.0347
HCT-8 sh-FAM50A-1	0.2371	0.2463	0.2475	0.2029	0.0342	0.0434	0.0446	0.162734
HCT-8 sh-FAM50A-2	0.227	0.2323	0.2359	0.2029	0.0241	0.0294	0.033	0.101798
Cell	Day 1			Blank	Adjust			t-test
HCT-8 sh-ctrl	0.3768	0.378	0.4248	0.1998	0.177	0.1782	0.225
HCT-8 sh-FAM50A-1	0.3055	0.3501	0.3323	0.1998	0.1057	0.1503	0.1325	0.0353111
HCT-8 sh-FAM50A-2	0.3337	0.3086	0.2945	0.1998	0.1339	0.1088	0.0947	0.0143137
Cell	Day 2			Blank	Adjust			t-test
HCT-8 sh-ctrl	0.6658	0.6545	0.656	0.163	0.5028	0.4915	0.493
HCT-8 sh-FAM50A-1	0.4313	0.4117	0.4193	0.163	0.2683	0.2487	0.2563	3.78444e-06
HCT-8 sh-FAM50A-2	0.4401	0.4218	0.4409	0.163	0.2771	0.2588	0.2779	6.21316e-06
Cell	Day 3			Blank	Adjust			t-test
HCT-8 sh-ctrl	1.1724	1.2035	1.2035	0.157	1.0154	1.0465	1.0465
HCT-8 sh-FAM50A-1	0.6855	0.6256	0.6354	0.157	0.5285	0.4686	0.4784	1.37998e-05
HCT-8 sh-FAM50A-2	0.7219	0.7208	0.6622	0.157	0.5649	0.5638	0.5052	2.49832e-05
Cell	Day 4			Blank	Adjust			t-test
HCT-8 sh-ctrl	1.928	1.8972	1.9932	0.1942	1.7338	1.703	1.799
HCT-8 sh-FAM50A-1	1.0369	1.0071	1.1459	0.1942	0.8427	0.8129	0.9517	6.63076e-05
HCT-8 sh-FAM50A-2	1.2141	1.2347	1.2739	0.1942	1.0199	1.0405	1.0797	3.04952e-05
6F. EdU in SW480 and HCT-8.
Ratio of EdU positive cells (SW480)	sh-ctrl	sh-FAM50A-1	sh-FAM50A-2
	1	0.45	0.42
	1	0.4	0.5
	1	0.38	0.5
Ratio of EdU positive cells (HCT-8)	sh-ctrl	sh-FAM50A-1	sh-FAM50A-2
	1	0.42	0.42
	1	0.4	0.45
	1	0.38	0.38
6G. Plate colony formation assay.
Relative colony area (SW480)	sh-ctrl	sh-FAM50A-1	sh-FAM50A-2
	1	0.5	0.55
	1	0.46	0.52
	1	0.53	0.48
Relative colony area (HCT-8)	sh-ctrl	sh-FAM50A-1	sh-FAM50A-2
	1	0.58	0.62
	1	0.56	0.56
	1	0.53	0.59

## Sheet: For Fig 7
7A. High expression efficiency for FAM50A
FAM50A
Cell	One	Two	Three	Difference(1)	Proportion (vs. sh-ctrl)	Difference(2)	Proportion (vs. sh-ctrl)	Difference(3)	Proportion (vs. sh-ctrl)
RKO-pCDH	5.38	5.8	5.54	0	1	0	1	0	1
RKO-pCDH-FAM50A	0.315	0.445	0.51	-5.065	33.4747	-5.355	40.9275	-5.03	32.6724
7B. CCK-8 assays in RKO
Cell	Day 0			Blank	Adjust			t-test
RKO-pCDH	0.2356	0.2421	0.2327	0.204	0.0316	0.0381	0.0287	0.510074
RKO-FAM50A	0.233	0.2341	0.2368	0.204	0.029	0.0301	0.0328
Cell	Day 0			Blank	Adjust			t-test
RKO-pCDH	0.3085	0.2973	0.2983	0.1999	0.1086	0.0974	0.0984	0.00391813
RKO-FAM50A	0.3419	0.3273	0.3342	0.1999	0.142	0.1274	0.1343
Cell	Day 0			Blank	Adjust			t-test
RKO-pCDH	0.3585	0.3467	0.4127	0.1808	0.1777	0.1659	0.2319	0.0499841
RKO-FAM50A	0.5214	0.4527	0.647	0.1808	0.3406	0.2719	0.4662
Cell	Day 0			Blank	Adjust			t-test
RKO-pCDH	0.6617	0.6811	0.5942	0.1896	0.4721	0.4915	0.4046	0.00197276
RKO-FAM50A	0.8972	0.9902	0.906	0.1896	0.7076	0.8006	0.7164
Cell	Day 0			Blank	Adjust			t-test
RKO-pCDH	1.1821	1.0953	1.0206	0.34	0.9994	0.9126	0.8379	0.00299035
RKO-FAM50A	1.5784	1.8747	1.7275	0.34	1.3957	1.692	1.5448
7C. EdU in RKO
Ratio of EdU positive cells (SW480)	RKO-pCDH	RKO-FAM50A
	1	1.23805
	1	1.26079
	1	1.38948
7C. Plate colony formation assay in RKO
Relative colony area (RKO)	RKO-pCDH	RKO-FAM50A
	1	1.4
	1	1.35
	1	1.6

## Sheet: For Fig 8
8A. Cell cycle assays in SW480.
	G1			S			G2
SW480- sh-ctrl	54.21	53.86	54.65	38	42.09	41.06	7.79	4.05	4.28
SW480- sh-FAM50A-1	32.32	33.05	34.64	61.64	61.3	59.53	6.04	5.65	5.82
SW480- sh-FAM50A-2	29.97	29.72	31.36	63.48	60.66	62.38	6.55	9.61	6.27
8B. Cell cycle assays in HCT-8.
	G1			S			G2
HCT-8- sh-ctrl	46.57	48.77	47.61	33.08	31.89	33.35	20.35	19.34	19.04
HCT-8- sh-FAM50A-1	36.89	36.22	34.92	46.64	44.37	47.47	16.47	19.41	17.6
HCT-8- sh-FAM50A-2	27.04	29.07	28.87	38.31	39.61	38.73	34.65	31.31	32.4
